# Supplementary material for: Single‐Cell Mitochondrial Lineage Tracing Decodes Fate Decision and Spatial Clonal Architecture in Human Hematopoietic Organoids
Source: Adv Sci (Weinh). 2026 Jan 21;13(17):e18084. doi: 10.1002/advs.202518084 (PMC13042525; doi:10.1002/advs.202518084)
Supplement: Supplementary file 3 — Supporting File 3: advs73840‐sup‐0003‐Table S2.csv. [file ADVS-13-e18084-s004.csv]

HEMO	Clone	n_cells	mean_distance_to_boundary	median_distance_to_boundary	mean_radial_distance	median_radial_distance	moran_i	moran_p	position
hemo1	clone0	177	163.98	126.06	758.21	767.42	0.1772	0.001	Peripheral
hemo1	clone1	343	291.08	298.17	425.5	418.44	0.1189	0.001	Intermediate
hemo1	clone2	276	334.85	342.27	523.06	493.82	0.0594	0.001	Central
hemo2	clone0	118	108.8	89.2	395.38	408.75	0.2256	0.001	Intermediate
hemo2	clone1	90	217.98	208.5	229.66	229.7	0.0717	0.001	Central
hemo2	clone2	77	89.6	74.09	371.19	383.33	0.0755	0.001	Peripheral
hemo3	clone0	32	261.48	302.73	355.77	350.5	0.0701	0.001	Central
hemo3	clone1	153	145.31	136.27	383.17	365.62	0.2329	0.001	Peripheral
hemo3	clone2	180	150.05	138.71	423.06	454.96	0.1166	0.001	Intermediate
hemo4	clone0	61	72.91	58.25	264.68	270.56	0.4386	0.001	Intermediate
hemo4	clone1	17	65.8	53.9	203.86	210.39	0.0659	0.001	Peripheral
hemo4	clone2	100	98.19	97.4	173.53	175.4	0.2177	0.001	Central
hemo5	clone0	60	92.91	64.84	344.67	330.33	0.0509	0.001	Peripheral
hemo5	clone1	70	128.26	122.18	374.7	378.98	0.1227	0.001	Intermediate
hemo5	clone2	233	134.43	121.55	260.01	243.27	0.0723	0.001	Central
SUMMARY	clone0	448	140.02	128.22	423.74	425.51	0.1925	5/5 HEMOs	Peripheral: 2/5, Central: 1/5
SUMMARY	clone1	673	169.69	163.8	323.38	320.63	0.1224	5/5 HEMOs	Peripheral: 2/5, Central: 1/5
SUMMARY	clone2	866	161.42	154.8	350.17	350.16	0.1083	5/5 HEMOs	Peripheral: 1/5, Central: 3/5
